# Supplementary material for: Unusual Association of NF-κB Components in Tumor-Associated Macrophages (TAMs) Promotes HSPG2-Mediated Immune-Escaping Mechanism in Breast Cancer
Source: Int J Mol Sci. 2022 Jul 18;23(14):7902. doi: 10.3390/ijms23147902 (PMC9324337; doi:10.3390/ijms23147902)
Supplement: Supplementary file 1 [file ijms-23-07902-s001.zip]

Archive with 1 entries (1 files):
- ijms-1819739-supplementary.pdf
